# Supplementary material for: Differential interaction of the dark septate endophyte Cadophora sp. and fungal pathogens in vitro and in planta
Source: FEMS Microbiol Ecol. 2019 Oct 14;95(12):fiz164. doi: 10.1093/femsec/fiz164 (PMC6864363; doi:10.1093/femsec/fiz164)
Supplement: fiz164_Supplement_Files [file fiz164_supplement_files.zip]

Archive with 4 entries (4 files):
- Supplementary 2s.tif
- Supplementary 4s.tif
- Supplementary 6s.tif
- Yakti et al, Tables supplementary data.docx
